# Supplementary material for: Implementation of Lost & Found, An Intervention to Reengage Patients Out of HIV Care: A Convergent Explanatory Sequential Mixed-Methods Analysis
Source: AIDS Behav. 2022 Oct 22;27(5):1531–47. doi: 10.1007/s10461-022-03888-y (PMC10130100; doi:10.1007/s10461-022-03888-y)
Supplement: Supplementary file 4 — Supplementary file4 (XLSX 64 KB) [file 10461_2022_3888_MOESM4_ESM.xlsx]

## Sheet: Justifications
Convergence coding matrix
How TICD determinants were mapped onto selected Lost & Found provider-related implementation outcomes:							Linthwaite et al. (2022)
By each TICD determinant, BL and DL independently considered whether changes in a determinant (e.g. increases or decreases in X determinant) directly impact the provider-related implementation outcomes measured in Lost & Found, based on the causal chain of provider-related implementation outcomes (refer to the supplementary materials from https://doi.org/10.1186/s40814-020-0559-6 for details on t…
Provider-related implementation outcomes	Definition
1) Feasibility	the extent to which a new treatment or innovation can be successfully used or carried out within a given agency or setting (i.e. inherent to the intervention, agency, or setting).			Causal chain of provider-related implementation outcomes
2) Acceptability	the is the perception among implementation stakeholders that a given treatment, service, practice, or innovation is agreeable, palatable, or satisfactory.
3) Adoption	the intention, initial decision, or action to try or employ an innovation or evidence-based practice. It is also referred to as ‘uptake.
4) Fidelity	the degree to which an intervention was implemented as it was prescribed in the original protocol or as it was intended by the program developers. There are five elements of fidelity adherence to an intervention; exposure or dose; quality of delivery; participant responsiveness; and program differentiation
	TICD determinant	TICD determinant definition	Corresponding implementation outcome	Justification for classification	OUTPUTS WITH FORMULAS (Hide me)		Quote from focus group	Context for quote or other comments, where necessary
1. GUIDELINE FACTORS	Quality of evidence supporting the recommendation	How confident we are in the estimates of effects	Acceptability	An intervention with low quality evidence is unlikely to be accepted, and an intervention with high quality evidence is more likely to be accepted. It could still be inherently feasible to implement (i.e. could be successfully carried out). Quality of evidence doesn't impact feasibility withing a given setting (could be very simple to use, for example).	Feasibility	-Clarity; -Cultural appropriateness; -Accessibility of the recommendation; -Consistency with other guidelines; -Feasibility; -Accessibility of the intervention; -Compatibility; -Effort; -Nature of the behaviour; -Patient needs; -Patient beliefs and knowledge; -Patient preferences; -Patient motivation; -Patient behaviour; -Communication and influence; -Referral processes; -Availability of necessar…	None
	Strength of the recommendation	How confident we are that the desirable effects of adherence to the recommendation outweigh the undesirable effects	Acceptability	As above, an intervention without strong evidence could still be inherently feasible to implement (i.e. could be successfully carried out), but will have low acceptability if it is unclear that benefits outweigh undesirable effects.	Acceptability	-Quality of evidence supporting the recommendation; -Strength of the recommendation; -Source of the recommendation; -Trialability; -Observability; -Agreement with the recommendation; -Attitudes towards guidelines in general; -Expected outcome; -Emotions; -Relative strength of supporters and opponents;	"...it would be good if something, like a little bit concrete came out of it. But the ones that are much higher lost to follow-up or the ones that are ah, open to having like more continued contact that we can find a way to do it more ah… Yeah, like maybe case management."	When asked what they would like from the project, nurses proposed improvements to patient follow-up (i.e. case management) among people who have been OOC previously.
	Clarity	The clearness of the target population, the settings in which the recommendation is to be used and the recommended action	Feasibility	If it is unclear with whom, where, or how the intervention should be implemented, it will impact if it can be successfully used in a given setting and vice versa.	Adoption	-Domain knowledge; -Awareness and familiarity with the recommendation; -Skills needed to adhere; -Intention and motivation; -Self-efficacy; -Capacity to plan change; -Priority of necessary change;	"it’s maybe a little bit of that question of how often do we call the people back on that red list. After calling back two times, do I still call them next week or I… I tend to do 14 days and after 14 days, I put 21 days and slowly… The gap of calling them but it is the right solution? Should we have a clear plan on how we do it so we have a more systematic numbers out in research as well because…	This nurse was discussing the lack of clarity for how frequently to contact patients.
	Cultural appropriateness	The extent to which the recommendation is suitable in the social context where it is being implemented	Feasibility	If the intervention is not culturally appropriate, it may not be possible to implement the intervention at all.	Fidelity	-Knowledge about own practice; -Learning style; -Self-monitoring or feedback; -Team processes;	"It’s awkward questions on the phone. Did you say: would you ask it in person? I can see there being some use in a face to face after that first time of maybe using that scale."	Nurses were discussing the use of motivational communication, specifically the questions on a 1-10 scale to assess motivation/confidence.
	Accessibility of the recommendation	How accessible the guideline or recommendation is	Feasibility	If the guideline or recommendation for the intervention is truly inaccessible, it will be more difficult for the intervention to be successfully used in the given setting (i.e. not feasible for the given setting), because people won't know how to implement it.			None
	Source of the recommendation	The organization(s) and people that made the recommendation	Acceptability	If the recommendation comes from someone that doesn't have credibility with that target implementers, it might reduce acceptability of the intervention. This wouldn't have an effect on the inherent feasibility of implementation the intervention though (could be very simple to use, despite not coming from a reputable source)			"We’ve been asking for something. So, it’s something we are always doing..."
	Consistency with other guidelines	The extent to which the recommendation is consistent with recommendations in other guidelines with which the targeted healthcare professionals might be familiar	Feasibility	If the recommendation is inconsistent with other guidelines in the given setting, it will be more difficult to implement. If it is more consistent, it will be easier to implement.			"...once they know a little bit of the different databases then the Lost and Found is not complicated."
	Feasibility	The extent to which the recommended clinical intervention is practical	Feasibility	If the intervention is inherently impractical, it will impact how successfully it can be carried out within a given setting. If it is more practical, it will be more likely that it will be successfully carried out.			"Maybe availability of doctors’ appointments. Um, you don’t want to reach them, get them and then book an appointment in 3 months. We sort of want to like strike while the iron is hot and have something available in like a week or two but um, the clinics are full, the doctors have less ability to, you know, add in extra patients and um…"	Nurses were discussion the limited availability of doctors, and the difficulty of re-engaging patients with limited availability.
	Accessibility of the intervention	The extent to which the recommended clinical intervention is accessible	Feasibility	If the intervention is inherently inaccessible, it will be more difficult for the intervention to be successfully used in the setting. If it is more accessible, it will be easier to successfully carry out.			"...when somebody pops up to the red list we know it’s either been 3 months since they’ve been seen and they are high risk or some of them we have tried to reach them and couldn’t so it’s go that option to call back in whatever, 2 weeks, 3 weeks, you can adjust. And so now they have popped again and we are like: “Oh yeah, this person didn’t show up for their last visit. They were supposed to, the…
	Compatibility	The extent to which the recommended behaviour fits with current practices	Feasibility	If the intervention is inherently incompatible with current practices, it may make it more difficult to carry out in the setting. More feasible if more compatible.			"...it reflects already things that were very important to us but in some ways is making it easier."	Nurses were asked about what made Lost & Found easier.
	Effort	The amount of effort required to change or adhere	Feasibility	If the intervention inherently requires more effort to implement, it is less likely that it will be carried out within a given setting. (i.e. responsibilities of people within the setting may limit how much effort can be put into implementing the change).			"The issue, I feel became a bigger problem than it was before. Because we have a bigger flow of patients that we’re trying to reconnect to care now than before. That’s my feeling."
	Trialability	The ability to try out the recommended behaviour	Acceptability	Assuming that the intervention is unchanged by being tested, it will have no effect on the inherent feasibility of the intervention. However, it could affect the acceptability of the intervention. (See the "Example of specific factors" column of the TICD checklist)			"I’m kind of picking it up as I go. So, this is a nice way to kind of get me going I guess."
	Observability	The degree to which benefits of the recommended behaviour are visible	Acceptability	Presumably seeing the results of the intervention will not directly impact the implementation of a perfect intervention. However, it will impact how much the implementers perceive it to be positive or not (i.e. acceptability).			"It’s kind of exciting to see when it works. When it pops up a name at the top and say: “Oh, yes, that’s definitely a lost to follow-up patient”."	Nurses discussing the functionality of the OOC list.
2. INDIVIDUAL HEALTH PROFESSIONAL FACTORS	Domain knowledge	The extent to which the targeted healthcare professionals have pre-existing knowledge or expertise about the targeted condition	Adoption	If the implementers have low knowledge of the condition or outcome, this won't affect the inherent feasibility of the intervention within a given setting, won't affect how much they like it or not (they might still find the intervention itself agreeable), but it will affect their initial decision to adopt, since they might perceive the intervention as unnecessary for their setting.			"Those phone calls I’ll ask some of the questions but not the pressure questions or the guilt-inducing “why haven’t you come to the clinic?” I can’t ask that question. It’s going to guilt trip them, they’re going to feel pressured, they’re going to feel hostile."	Nursing discussing how they adjust their approach on phone calls, based on their knowledge of OOC patients.
	Awareness and familiarity with the recommendation	The extent to which the targeted healthcare professionals are aware of and familiar with the recommendation	Adoption	If the implementers are unaware of the intervention, this won't affect the inherent feasibility of the intervention within a given setting, won't affect how much they like it or now (they don't know much about it), but will affect their initial decision to adopt.			"[Another nurse] showed me kind of how it works."	In discussing how this particular nurse was adjusting to Lost & Found, they explained that another nurse who new the intervention well explained it to them.
	Knowledge about own practice	The extent to which the targeted healthcare professionals are aware of their own practice in relationship to the recommended practice	Fidelity	If the implementers are unaware of their own practice, this won't affect the inherent feasibility of the intervention within a given setting, won't affect how much they like it or not (they don't understand the relationship between the intervention and their current practice), and may decide to adopt the intervention, but it will affect their ability to adhere to the recommendation.			"Trial and error. What works with some patients works with others and totally does not work with some and… that’s it. That’s it. That’s why when you mentioning like. We’re looking at the list and we’re like: “Ah!” Like we know this person’s not going to come weather we call them or not or they’re going to get mad at us if we’re calling them. And we’re like: “Ah!” So, it’s trial and error for hund…	Nurse discussing how they learned their approach to phone calls to patient's.
	Skills needed to adhere	The extent to which the targeted health professionals have skills that they need to adhere	Adoption	If the implementers lack the skills, this won't affect the inherent feasibility of the intervention within a given setting, the implementers could like the intervention without having the skills to adhere, but will likely not try to adopt since they know they won't be able to adhere.			"It’s not just like you’re a straightforward office callback: “Hi! You have an appointment tomorrow.” Like, it’s got a little bit of nuance to it or a lot of nuance to it that a new nurse maybe… It would be more focusing on the nuances then the actual program itself. But the program itself gives a good skeleton."	A nurse describing the importance of nurses making the phone calls, given their skillset for non judgement, and other essential motivational communication skills.
	Agreement with the recommendation	The extent to which the targeted healthcare professionals agree with the recommendation	Acceptability	Their agreement with the recommendation will have no effect on the feasibility of the intervention within a given agency or setting, but will impact how much they like the intervention (Acceptability).			"It looks good. It’s a good idea because before we didn’t really have anything systematic. We would just be like, you know we’d see something, or we’d say something that would bring us back like: “Oh that patient! Yeah, we haven’t seen that guy in a while.” And then that’s when we would try to contact. You know there’s no systematic flagging of patients. So, I think it’s great."	Nurse talking about the intervention.
	Attitudes towards guidelines in general	The perceptions that the targeted healthcare professionals have regarding guidelines in general	Acceptability	Attitudes about guidelines won't affect the inherent feasibility of the intervention, but will affect the how the implementers feel about it.			None
	Expected outcome	The extent to which the targeted healthcare professionals believe that adherence with the recommendation will lead to desired outcomes	Acceptability	What the implementers expect as an outcome will not impact the inherent feasibility, but will impact how agreeable they perceive it to be.			"So, it’s something we are always doing anyways but this… hopefully with the tool, it will be a more systematic approach to be able to contact patients. Um, so, looking for the fact that there’s the tool, like the actual risk tool. And then it’s something that we will be able to do a little bit more systematically. So, we will be able to catch more patients that otherwise might fall through the c…	A nurse discussing the RISQ tools for OOC patients.
	Intention and motivation	The extent to which the targeted healthcare professionals intend to adhere and are motivated to do so	Adoption	The implementers' intention and motivation doesn't affect the inherent feasibility of the intervention, will not impact how they feel about it, but will affect if it is taken up or not.			"I kind of feel like that investment now is going to pay off because we are going to have a very… Like it’s works… It’s kind of cool to see it in action and working."	Nurse discussing working through the OOC list, which was long in early stages of Lost & Found implementation.
	Self-efficacy	The targeted healthcare professionals’ self-perceived competence or confidence in their abilities	Adoption	The implementers' self-efficacy will not affect the inherent feasibility of the intervention, will not affect how much they like it or not, but will affect them taking action to take up the intervention.			"Or research or questionnaire, they do pull back a little bit, but this is why I developed that kind of approach, I got more on them instead of the research. I know we have to do research, but main concern is the patient first."	How a nurse changes their approach with patients who are hesitant to participate in research.
	Learning style	The preferred ways in which the targeted healthcare professionals learn	Fidelity	Implementers' learning style will not impact the inherent feasibility of the intervention, how much they like the intervention, or their initial intention to adopt, but could affect their understanding of how to adhere to the intervention as intended.			None
	Emotions	The extent to which emotions affect adherence	Acceptability	Implementers' emotions will not impact the inherent feasibility of the intervention,			"And it’s lovely to see the doctor’s face go “Ahh! They are a real lost to follow-up”. And they are pleased. And it’s like: “Aha!”"	Nurse discussing doctor's reactions to OOC patients reengaging into care.
	Nature of the behaviour	Characteristics of the behaviour, including: frequency of performance for a patient, frequency of performance for a population of patients, the degree of habit or automaticity, whether it is within a sequence of other behaviours that have to be performed, and whether it is performed by one person or by different people	Feasibility	The inherent nature of the behaviour necessary for the intervention will impact how feasible it is within a given setting.			"It’s not a little task, it’s definitely and between all of us, there’s like one afternoon I think where we were all working on […] it was, you know, multiple of us were working on it for at least one or 2 hours a day."	Nurse discussing the work required for clearing the OOC list
	Capacity to plan change	The extent to which the targeted healthcare professionals have the capacity to plan necessary changes in order to adhere	Adoption	Implementer's capacity to plan change will not impact the inherent feasibility of the intervention, or implementer's perceptions of the intervention, but will impact their ability to uptake the intervention (i.e. to take the necessary planning steps to adopt)			"And originally our plan was that we could kind of rotate on a sort of a little bit of a basis that one person would do it. And as it’s happened now if there’s anybody who has some down time then they’re working [it]."	Nurse discussing how they adjusted their approach to managing Lost & Found tasks as a group.
	Self-monitoring or feedback	The extent to which the targeted healthcare professionals have the capacity for self-monitoring or feedback to reinforce adherence with the recommendation	Fidelity	Their capacity to self-monitor will not impact the inherent feasibility, their (initial) acceptability of the intervention, or their initial decision to adopt, but will impact their ability to assess their own fidelity to the intervention and thus fidelity.			"And you can kind of force it to… Like for this patient, they’re coming next week. If they don’t show up next week, we want them to pop-up on the list. So, we can kind of keep a little bit track of the ones that are missing and… yeah, it’s very dynamic."	Nurse discussing how the OOC list can be used to monitor OOC patients.
3. PATIENT FACTORS	Patient needs	Real or perceived needs and demands of the patient	Feasibility	Patients targeted by the given or institution may have needs that hinder the implementers' ability to successfully implement the intervention.			"[People with work conflicts] are the hardest to go around. Not the hardest but they’re hard because people need to work, they need to take a chunk of the day to come to the clinic; if they live far, if they have to ask permission to have time off, if they have to come for bloods and then see the doctor. So, we try to arrange it, so they see the doctor and do bloods the same day but then they don…	Nurse discussing the difficulty in reengaging people with work conflicts.
	Patient beliefs and knowledge	Patients’ beliefs or knowledge or ability to learn, or the targeted healthcare professionals’ ability or perceived ability to inform or teach patients necessary knowledge and skills	Feasibility	Patients targeted by the given or institution may have beliefs or a lack of knowledge that hinder the implementers' ability to successfully implement the intervention.			"Probably he felt that I was… I felt that he felt that I was judging him not coming back to the clinic."
	Patient preferences	Patients’ values in relationship to professional values or those in the recommendation	Feasibility	Patients targeted by the given setting or institution may have preferences that hinders the implementers' ability to successfully implement the intervention.			"We are probably not threatening them but people who don’t come to their appointments might feel very easily threatened by having a call."	Nurses discussing how patients might be threatened by a phone call, and prefer another contact method.
	Patient motivation	The targeted healthcare professionals’ ability or perceived ability to motivate patients to adhere	Feasibility	Patients targeted by the given setting or institution may not have any motivation to adhere, which would hinder the implementers' ability to successfully implement the intervention.			"I mean everybody gets, you know stuck in the tray of life and you just forget to do something."	Nurse discussing patient's competing priorities.
	Patient behaviour	Patient behaviours that motivate or demotivate adherence with the recommendation	Feasibility	Patients targeted by the given setting or institution may have behaviours that hinder the implementers' ability to successfully implement the intervention.			"That’s an interesting category too of the ones that call and say: “Yes, I’ll call you within a week or when I get my schedule.” And when they don’t call it’s: were they just kind of brushing us off or is there is something…? You know, like their work schedule. They got their work schedule, they know when their day off is."
4. PROFESSIONAL INTERACTIONS	Communication and influence	The extent to which the targeted healthcare professionals’ adherence is influenced by professional opinions and communication	Feasibility	If an influential or important person within the opposed to the intervention, it won't be feasible in the setting.			"Nurse - Everybody is onboard, the team is onboard. Everybody, the pharmacists, the social workers, everybody’s on board. Coordinator-So this momentum, it’s not only for you, it’s spreading? Nurse-Yes."
	Team processes	The extent to which professional teams or groups have the skills needed to adhere and interact in ways that facilitate or hinder adherence	Fidelity	The team processes (i.e. the behaviours of the group of implementers, not necessarily institutional processes) do not change the inherent nature (feasibility) of the intervention for a setting, their initial opinions about the intervention, or the initial decision to adopt, but will impact fidelity and adherence to the intervention.			"We trust enough each other to know we discuss so much with each other. The patients, that we all know the plans for the patient. We know what to do, the patient comes, this is what you have to do. You know how… We always tell each other, always."	Nurse discussing shared responsibility and trust for receiving reengaged patients.
	Referral processes	Processes for transferring patients and communication between different levels of care, between health and social services, and between the targeted healthcare professionals and targeted patients	Feasibility	The referral process could make the intervention less feasible (less likely to be successfully carried out) within the given setting.			"Some patients phone the hospital, the main hospital line and then they probably are in some like vicious cycle of trying to reach our clinic."	Nurse discussing difficulties some patients might have navigating the hospital phone lines.
5. INCENTIVES AND RESOURCES	Availability of necessary resources	The extent to which the resources that are needed to adhere are available	Feasibility	If the intervention requires a lot of resources, it will not be feasible to implement.			"It’s mostly time management. We need to find the time to actually sit down and do only one thing, to do the lost and founds. This is one of the challenges and I think that’s going to be hard to find."	Nurse discussing potential difficulties of implementation Lost & Found, in the pre-implementation focus group.
	Financial incentives and disincentives	The extent to which patients, individual health professionals and organizations have financial incentives or disincentives to adhere	Feasibility	The financial incentives or disincentives will make the intervention inherently less feasible for the setting.			None
	Nonfinancial incentives and disincentives	The extent to which patients, individual health professionals and organizations have nonfinancial incentives or disincentives to adhere	Feasibility	The nonfinancial incentives or disincentives will make the intervention inherently less feasible for the setting.			None
	Information system	The extent to which the information system facilitates or hinders adherence	Feasibility	For an intervention that requires information systems, the implementation would be impossible.			"…[the] RISQ database like it’s instantly at the beginning of the day you can see if somebody pops up at the top. I found that very useful."	Nurse discussing the OOC list in RISQ.
	Quality assurance and patient safety systems	The extent to which existing quality assurance or patient safety systems facilitate or hinder adherence	Feasibility	If the existing quality assurance systems in the setting make implementation more difficult, innovation less likely to be successfully carried out in a given setting.			None
	Continuing education system	The extent to which the continuing education system facilitates or hinders adherence	Feasibility	If the existing continuing education system in the setting make implementation more difficult, innovation less likely to be successfully carried out in a given setting.			None
	Assistance for clinicians	The extent to which clinicians have the assistance they need to adhere	Feasibility	If the clinicians don't have the assistance they need to adhere to a given intervention, it will be more difficult to implement (i.e. the setting isn't appropriate for the intervention).			"But there’s some places in RISQ or MediVisit, it might say: “Transferred to l’Actuel”. You know where… I find that when a patient got transferred, I’ll write a little note into RISQ or Medivisit."	Nurse discussing different sources of information, and where to document them.
6. CAPACITY FOR ORGANISATIONAL CHANGE	Mandate, authority, accountability	The mandate, authority and accountability for making necessary changes	Feasibility	Without the necessary authority for making changes, the intervention will not be successfully implemented.			"...not all clinics [have an] expanded nursing role as we do here. And some of them are very like “We do your HIV and your other stuff you do with your family doctor or your specialists”. Whereas at our clinic, we kind of do the… probably like a more expanded role then a lot of the HIV nurses that are in other clinics."	Nurse discussion the specialized role of nurses at the CVIS.
	Capable leadership	The extent to which clinical leaders or managers are capable of making necessary changes	Feasibility	If clinical leaders or managers are incapable of making the necessary changes, they will not be successfully implemented.			"The fact that we have a nurse manager that is really supportive, maybe it will allow us to take some time out of our clinic."	Nurses discussing ways to manage Lost & Found tasks, and the benefit of support from the nurse manager.
	Relative strength of supporters and opponents	The extent of support and opposition to necessary changes	Acceptability	The relative strength of supporters or opponents will not impact the inherent feasibility of the intervention for a given setting, but could impact implementers' opinions about the intervention			None
	Regulations, rules, policies	The extent to which organizational regulations, rules or policies facilitate or hinder necessary changes	Feasibility	If policies at the setting hinder the implementation of the intervention, it is less likely they will be successfully implemented.			None
	Priority of necessary change	The relative priority given to making necessary changes	Adoption	The intervention may be feasible within a given setting, and might be well liked, but will not be adopted if other higher priorities exist.			"But when we are two, we have to do the clinic. We have full clinics, we still have to the clinics, see the other patients. So, the project was put on the back burner. It was put on the side. We have patients to take care of. I didn't have a chance to actually call and look at the list and call."
	Monitoring and feedback	The extent to which monitoring and feedback are needed at organizational level and available to sustain necessary changes (including evaluations of improvement programs)	Feasibility	If the necessary monitoring and feedback (needed for the intervention) aren't available at the setting, it will not be possible to successfully implement.			None
	Assistance for organizational changes	The extent to which external support is needed and available for necessary changes	Feasibility	The amount of external support that is needed for a given intervention affects the feasibility of the intervention, depending on the setting's access to these external resources.			"There were [a] few glitches in the way that RISQ was doing and […] they addressed it and made some changes. "
7. SOCIAL, POLITICAL AND LEGAL FACTORS	Economic constraints on the health care budget	Limits on the total healthcare budget or its growth	Not considered (not relevant for our context/intervention)
	Contracts	The extent to which contracts may affect implementation of necessary changes
	Legislation	The extent to which legislation may affect implementation of necessary changes
	Payer or funder policies	The extent to which payer or funder policies may affect implementation of necessary changes
	Malpractice liability	The extent to which malpractice liability may affect implementation of necessary changes
	Influential people	The extent to which influential people may affect implementation of necessary changes
	Corruption	The extent to which corruption may affect implementation of necessary changes
	Political stability	The extent to which political stability may affect implementation of necessary changes

## Sheet: Convergence coding matrix
QUANTITATIVE	QUALITATIVE
Implementation Outcomes	TICD determinants
1) Feasibility	-Clarity; -Cultural appropriateness; -Accessibility of the recommendation; -Consistency with other guidelines; -Feasibility; -Accessibility of the intervention; -Compatibility; -Effort; -Nature of the behaviour; -Patient needs; -Patient beliefs and knowledge; -Patient preferences; -Patient motivation; -Patient behaviour; -Communication and influence; -Referral processes; -Availability of necessar…
2) Acceptability	-Quality of evidence supporting the recommendation; -Strength of the recommendation; -Source of the recommendation; -Trialability; -Observability; -Agreement with the recommendation; -Attitudes towards guidelines in general; -Expected outcome; -Emotions; -Relative strength of supporters and opponents
3) Adoption	-Domain knowledge; -Awareness and familiarity with the recommendation; -Skills needed to adhere; -Intention and motivation; -Self-efficacy; -Capacity to plan change; -Priority of necessary change
4) Fidelity	-Knowledge about own practice; -Learning style; -Self-monitoring or feedback; -Team processes
*TICD determinant defnitons and justifications for their mapping onto implementation outcomes can be found on the "Justifications" sheet.
